# Supplementary material for: Expression of Concern: Schisandrin B Attenuates Cancer Invasion and Metastasis Via Inhibiting Epithelial-Mesenchymal Transition
Source: PLoS One. 2022 Sep 29;17(9):e0275601. doi: 10.1371/journal.pone.0275601 (PMC9521902; doi:10.1371/journal.pone.0275601)
Supplement: S1 File — (XLSX) [file pone.0275601.s001.xlsx]

## Sheet: Day 0-7
No.	Body Weight Day 0			Body Weight Day 4			Body Weight Day 7
	Control	Sch B		Control	Sch B		Control	Sch B
1	20.1	19.8		20.7	20.4		21	20.9
2	20	20.1		20.4	20.9		20.9	21
3	20.2	20		20.5	20.7		21.1	21.2
4	20.3	20.2		20.6	20.6		20.7	20.9
5	20.4	20		20.7	20.9		20.9	21.2
6	20	19.9		20.4	20.7		21.2	20.8
7	20.3	20.3		20.3	20.6		20.8	20.9
8	20.2	20.2		20.5	20.7		20.8	21.1
9	19.9	20.1		20.5	20.9		20.7	20.9
10	20.2	20.2		20.3	20.5		21.1	21.1
11	20.1	19.9		20.6	21		20.7	20.7
12	19.8	20.2		20.6	20.8		20.8	20.8
13	20.1	20.1		20.7	20.6		21	20.9
14	20	20		20.6	20.5		20.8	20.7
15	20	20.2		20.7	20.6		21	21.3
16	20.1	20.3		20.5	20.8		20.9	20.9
17	19.9	20.1		20.5	20.8		20.7	20.8
18	20.3	20.2		20.7	21		20.9	20.7
19	20.4	20.1		20.6	20.6		21	20.8
20	20.4	20.2		20.3	20.8		20.8	20.9
Mean	20.135	20.105		20.535	20.72		20.89	20.925
SD	0.178517	0.135627		0.138697	0.170448		0.148324	0.174341
Tumor size was not measured from Day 0 to Day 7

## Sheet: Day 10
Control
No.	Body Weight (g)	Tumor Length (mm)	Tumor Width (mm)	Tumor Volume (mm3)	Estimated Tumor Weight (g)	Body Weight*15% (g)	Estimated tumor weight/body weight (%)
1	21.1	9.8	8.2	329.476	0.329476	3.165	1.5615
2	21.1	10.2	8	326.4	0.3264	3.165	1.54692
3	21.2	12.8	7.2	331.776	0.331776	3.18	1.56498
4	21	10.2	7.4	279.276	0.279276	3.15	1.32989
5	21	10.6	8	339.2	0.3392	3.15	1.61524
6	21	12.6	7.2	326.592	0.326592	3.15	1.5552
7	21.3	11.8	7.6	340.784	0.340784	3.195	1.59992
8	21.2	11	7.6	317.68	0.31768	3.18	1.49849
9	21.3	12	7.2	311.04	0.31104	3.195	1.46028
10	21.1	11.2	7.2	290.304	0.290304	3.165	1.37585
11	20.9	10.8	7.6	311.904	0.311904	3.135	1.49236
12	21.2	10.6	7.4	290.228	0.290228	3.18	1.369
13	21.3	12	7.4	328.56	0.32856	3.195	1.54254
14	21.1	11.2	7.4	306.656	0.306656	3.165	1.45335
15	21.2	12	7.6	346.56	0.34656	3.18	1.63472
16	21.1	11.4	7.8	346.788	0.346788	3.165	1.64355
17	21.1	11.2	7.6	323.456	0.323456	3.165	1.53297
18	21.3	10.8	7.8	328.536	0.328536	3.195	1.54242
19	20.9	9.6	8.2	322.752	0.322752	3.135	1.54427
20	21.2	11	7.8	334.62	0.33462	3.18	1.5784
Mean	21.13	11.14	7.61	321.629	0.321629	3.1695	1.52209
SD	0.126074	0.870813	0.321018	18.6643	0.0186643	0.0189111	0.0869484
Sch B
No.	Body Weight (g)	Tumor Length (mm)	Tumor Width (mm)	Tumor Volume (mm3)	Estimated Tumor Weight (g)	Body Weight*15% (g)	Estimated tumor weight/body weight (%)
1	21.2	11.2	7.4	306.656	0.306656	3.18	1.44649
2	21.4	12	7.1	302.46	0.30246	3.21	1.41336
3	21.1	10.8	7.6	311.904	0.311904	3.165	1.47822
4	21.3	10	8.1	328.05	0.32805	3.195	1.54014
5	21.6	12.2	7.8	371.124	0.371124	3.24	1.71817
6	21.2	11.8	7.4	323.084	0.323084	3.18	1.52398
7	21.3	11.6	7.6	335.008	0.335008	3.195	1.57281
8	21.1	11.4	8	364.8	0.3648	3.165	1.72891
9	20.9	10.8	7.8	328.536	0.328536	3.135	1.57194
10	21.5	11.2	7.6	323.456	0.323456	3.225	1.50445
11	21.4	11.6	7.2	300.672	0.300672	3.21	1.40501
12	21.2	11	7.8	334.62	0.33462	3.18	1.5784
13	21	11.2	7.6	323.456	0.323456	3.15	1.54027
14	21.5	11.8	7.2	305.856	0.305856	3.225	1.42259
15	21.2	11.6	7.6	335.008	0.335008	3.18	1.58023
16	20.9	12	7.2	311.04	0.31104	3.135	1.48823
17	21.3	11.2	7.4	306.656	0.306656	3.195	1.4397
18	20.9	11.4	7.8	346.788	0.346788	3.135	1.65927
19	21	10.8	7.2	279.936	0.279936	3.15	1.33303
20	21.3	11.6	7.6	335.008	0.335008	3.195	1.57281
Mean	21.215	11.36	7.55	323.706	0.323706	3.18225	1.5259
SD	0.20844	0.521536	0.283772	21.8999	0.0218999	0.031266	0.10302
1) Tumor volume is estimated by the formula: length x width2/2
2) Tumor weight is estimated by tumor volume multiplying with 1 g/cm3 (the density of tumor is 1 g/cm3)

## Sheet: Day 13
Control
No.	Body Weight (g)	Tumor Length (mm)	Tumor Width (mm)	Tumor Volume (mm3)	Estimated Tumor Weight (g)	Body Weight*15% (g)	Estimated tumor weight/body weight (%)
1	21.3	12.2	8.2	410.164	0.410164	3.195	1.92565
2	21.7	11.6	8.6	428.968	0.428968	3.255	1.97681
3	21.4	10.8	8.4	381.024	0.381024	3.21	1.78049
4	21.3	11	8.2	369.82	0.36982	3.195	1.73624
5	21.4	11.6	8.2	389.992	0.389992	3.21	1.82239
6	21.4	11.2	8.4	395.136	0.395136	3.21	1.84643
7	21.1	10.4	8.6	384.592	0.384592	3.165	1.82271
8	21.4	11	8.4	388.08	0.38808	3.21	1.81346
9	21	10.2	8.6	377.196	0.377196	3.15	1.79617
10	21.2	11	8.6	406.78	0.40678	3.18	1.91877
11	21.4	10.2	8.6	377.196	0.377196	3.21	1.7626
12	21.2	12	8	384	0.384	3.18	1.81132
13	20.9	12.6	7.8	383.292	0.383292	3.135	1.83393
14	21.9	10.8	8.2	363.096	0.363096	3.285	1.65797
15	21.3	11.8	8	377.6	0.3776	3.195	1.77277
16	21.6	12.2	8	390.4	0.3904	3.24	1.80741
17	21.5	11.4	8.2	383.268	0.383268	3.225	1.78264
18	21.8	12.4	8.2	416.888	0.416888	3.27	1.91233
19	21.5	12.8	8	409.6	0.4096	3.225	1.90512
20	21.3	12	8	384	0.384	3.195	1.80282
Mean	21.38	11.46	8.26	390.055	0.390055	3.207	1.8244
SD	0.248363	0.78432	0.252149	16.5891	0.0165891	0.0372545	0.0742282
Sch B
No.	Body Weight (g)	Tumor Length (mm)	Tumor Width (mm)	Tumor Volume (mm3)	Estimated Tumor Weight (g)	Body Weight*15% (g)	Estimated tumor weight/body weight (%)
1	21.6	11.2	9.4	494.816	0.494816	3.24	2.29081
2	21.8	12	8.8	464.64	0.46464	3.27	2.13138
3	21.3	10.8	8.4	381.024	0.381024	3.195	1.78885
4	21.4	11	9	445.5	0.4455	3.21	2.08178
5	21.7	11.8	8.6	436.364	0.436364	3.255	2.01089
6	21.6	11.6	9	469.8	0.4698	3.24	2.175
7	21.8	10.4	9.2	440.128	0.440128	3.27	2.01894
8	21.4	12.2	8.8	472.384	0.472384	3.21	2.2074
9	21.3	12.4	8.4	437.472	0.437472	3.195	2.05386
10	21.2	12.6	8.8	487.872	0.487872	3.18	2.30128
11	21.7	12.4	8.2	416.888	0.416888	3.255	1.92114
12	21.8	12	8.4	423.36	0.42336	3.27	1.94202
13	21.2	11.6	9.2	490.912	0.490912	3.18	2.31562
14	21.5	12	8.6	443.76	0.44376	3.225	2.064
15	21.4	10.6	8.4	373.968	0.373968	3.21	1.74751
16	21.7	11	8.6	406.78	0.40678	3.255	1.87456
17	21.6	12.2	8.4	430.416	0.430416	3.24	1.99267
18	21.3	11.6	8.8	449.152	0.449152	3.195	2.10869
19	21.6	12.2	9	494.1	0.4941	3.24	2.2875
20	21.4	11.8	8.8	456.896	0.456896	3.21	2.13503
Mean	21.515	11.67	8.74	445.812	0.445812	3.22725	2.07245
SD	0.200722	0.639984	0.325091	34.7638	0.0347638	0.0301084	0.165666
1) Tumor volume is estimated by the formula: length x width2/2
2) Tumor weight is estimated by tumor volume multiplying with 1 g/cm3 (the density of tumor is 1 g/cm3)

## Sheet: Day 15
Control
No.	Body Weight (g)	Tumor Length (mm)	Tumor Width (mm)	Tumor Volume (mm3)	Estimated Tumor Weight (g)	Body Weight*15% (g)	Estimated tumor weight/body weight (%)
1	21.6	11.2	9.4	494.816	0.494816	3.24	2.29081
2	21.9	13	9.2	550.16	0.55016	3.285	2.51215
3	21.5	12.8	8.8	495.616	0.495616	3.225	2.30519
4	21.8	12.6	9.6	580.608	0.580608	3.27	2.66334
5	21.6	13	9	526.5	0.5265	3.24	2.4375
6	21.7	11	9.6	506.88	0.50688	3.255	2.33585
7	21.5	11.2	9.8	537.824	0.537824	3.225	2.50151
8	21.8	11.4	9.4	503.652	0.503652	3.27	2.31033
9	21.9	14.2	8.6	525.116	0.525116	3.285	2.39779
10	21.5	13.8	8.8	534.336	0.534336	3.225	2.48528
11	21.7	12.2	9.8	585.844	0.585844	3.255	2.69974
12	21.8	11.2	10	560	0.56	3.27	2.56881
13	21.8	13.4	9.4	592.012	0.592012	3.27	2.71565
14	21.5	11	10.2	572.22	0.57222	3.225	2.66149
15	21.7	13.8	9.2	584.016	0.584016	3.255	2.69132
16	21.6	11.8	9.6	543.744	0.543744	3.24	2.51733
17	21.9	13.2	9.2	558.624	0.558624	3.285	2.55079
18	21.8	11.6	9.8	557.032	0.557032	3.27	2.55519
19	22	13.2	9	534.6	0.5346	3.3	2.43
20	21.7	13.2	9.2	558.624	0.558624	3.255	2.5743
Mean	21.715	12.44	9.38	545.111	0.545111	3.25725	2.51022
SD	0.153125	1.0575	0.425008	30.1831	0.0301831	0.0229688	0.136518
Sch B
No.	Body Weight (g)	Tumor Length (mm)	Tumor Width (mm)	Tumor Volume (mm3)	Estimated Tumor Weight (g)	Body Weight*15% (g)	Estimated tumor weight/body weight (%)
1	21.6	12.4	9.6	571.392	0.571392	3.24	2.64533
2	21.4	13.2	9.2	558.624	0.558624	3.21	2.61039
3	22.4	11.8	9	477.9	0.4779	3.36	2.13348
4	22.5	12.8	9.6	589.824	0.589824	3.375	2.62144
5	22.1	13.6	9.4	600.848	0.600848	3.315	2.71877
6	22.3	11.6	8.8	449.152	0.449152	3.345	2.01413
7	21.5	13.8	8.4	486.864	0.486864	3.225	2.26448
8	21.9	13	8.8	503.36	0.50336	3.285	2.29845
9	21.8	13.2	9.6	608.256	0.608256	3.27	2.79017
10	22.1	13.4	9.2	567.088	0.567088	3.315	2.56601
11	21.4	13.6	9	550.8	0.5508	3.21	2.57383
12	21.6	12.8	8.8	495.616	0.495616	3.24	2.29452
13	21.8	14	9.6	645.12	0.64512	3.27	2.95927
14	21.9	13.4	8.6	495.532	0.495532	3.285	2.2627
15	22.2	12.4	9.2	524.768	0.524768	3.33	2.36382
16	22.5	13.2	9	534.6	0.5346	3.375	2.376
17	21.9	13	8.8	503.36	0.50336	3.285	2.29845
18	21.7	12	9.2	507.84	0.50784	3.255	2.34028
19	22	11.4	9	461.7	0.4617	3.3	2.09864
20	22.4	13	8.8	503.36	0.50336	3.36	2.24714
Mean	21.95	12.88	9.08	531.8	0.5318	3.2925	2.42386
SD	0.356149	0.735277	0.351837	52.8485	0.0528485	0.0534223	0.248683
1) Tumor volume is estimated by the formula: length x width2/2
2) Tumor weight is estimated by tumor volume multiplying with 1 g/cm3 (the density of tumor is 1 g/cm3)

## Sheet: Day 18
Control
No.	Body Weight (g)	Tumor Length (mm)	Tumor Width (mm)	Tumor Volume (mm3)	Estimated Tumor Weight (g)	Body Weight*15% (g)	Estimated tumor weight/body weight (%)
1	22	14.4	11.2	903.168	0.903168	3.3	4.10531
2	22.2	13.8	11.2	865.536	0.865536	3.33	3.89881
3	22.1	14	11.2	878.08	0.87808	3.315	3.97321
4	22.2	13.2	11	798.6	0.7986	3.33	3.5973
5	21.9	13.8	11.8	960.756	0.960756	3.285	4.38701
6	22.5	14.6	11.2	915.712	0.915712	3.375	4.06983
7	22	14.8	11.2	928.256	0.928256	3.3	4.21935
8	21.6	13.4	11.8	932.908	0.932908	3.24	4.31902
9	22.3	13.2	11.2	827.904	0.827904	3.345	3.71257
10	22	14.2	11.4	922.716	0.922716	3.3	4.19416
11	22	15	11	907.5	0.9075	3.3	4.125
12	22.1	14	11.4	909.72	0.90972	3.315	4.11638
13	21.8	13.8	10.8	804.816	0.804816	3.27	3.69182
14	22	13.6	12	979.2	0.9792	3.3	4.45091
15	21.9	14.2	10.8	828.144	0.828144	3.285	3.78148
16	22.1	12.8	12.4	984.064	0.984064	3.315	4.45278
17	22.2	15.2	10.6	853.936	0.853936	3.33	3.84656
18	22.1	14.6	11.6	982.288	0.982288	3.315	4.44474
19	21.9	14	11.6	941.92	0.94192	3.285	4.301
20	21.6	13	11.6	874.64	0.87464	3.24	4.04926
Mean	22.025	13.98	11.35	899.993	0.899993	3.30375	4.08683
SD	0.214905	0.664593	0.439497	57.3542	0.0573542	0.0322358	0.266842
Sch B
No.	Body Weight (g)	Tumor Length (mm)	Tumor Width (mm)	Tumor Volume (mm3)	Estimated Tumor Weight (g)	Body Weight*15% (g)	Estimated tumor weight/body weight (%)
1	22.5	14.2	11.4	922.716	0.922716	3.375	4.10096
2	22.2	15.2	11.6	1022.66	1.02266	3.33	4.60656
3	22.6	14.8	12	1065.6	1.0656	3.39	4.71504
4	22.3	15	10.8	874.8	0.8748	3.345	3.92287
5	21.9	14.6	11.8	1016.45	1.01645	3.285	4.64133
6	22.3	13.6	11.6	915.008	0.915008	3.345	4.10317
7	22.1	15.4	11.8	1072.15	1.07215	3.315	4.85135
8	22.9	14.4	10.8	839.808	0.839808	3.435	3.66728
9	22.1	14.2	11.4	922.716	0.922716	3.315	4.17519
10	22.2	15.8	11.8	1100	1.1	3.33	4.95494
11	22.3	13	12	936	0.936	3.345	4.19731
12	22.9	13.4	11.6	901.552	0.901552	3.435	3.93691
13	22.8	15.2	11	919.6	0.9196	3.42	4.03333
14	22.8	13.2	11.4	857.736	0.857736	3.42	3.762
15	22.5	14.8	10.8	863.136	0.863136	3.375	3.83616
16	22.3	14.2	11	859.1	0.8591	3.345	3.85247
17	22	14.6	10.8	851.472	0.851472	3.3	3.87033
18	22.2	14.8	11.4	961.704	0.961704	3.33	4.332
19	22.3	14.2	11.8	988.604	0.988604	3.345	4.4332
20	22.4	14	11.6	941.92	0.94192	3.36	4.205
Mean	22.38	14.43	11.42	941.636	0.941636	3.357	4.20987
SD	0.293078	0.743463	0.414983	79.066	0.079066	0.0439617	0.378396
1) Tumor volume is estimated by the formula: length x width2/2
2) Tumor weight is estimated by tumor volume multiplying with 1 g/cm3 (the density of tumor is 1 g/cm3)

## Sheet: Day 20
Control
No.	Body Weight (g)	Tumor Length (mm)	Tumor Width (mm)	Tumor Volume (mm3)	Estimated Tumor Weight (g)	Body Weight*15% (g)	Estimated tumor weight/body weight (%)
1	22.4	16	14	1568	1.568	3.36	7
2	21.9	15.8	13.6	1461.18	1.46118	3.285	6.67207
3	21.9	15.4	13.8	1466.39	1.46639	3.285	6.69584
4	22.3	14.8	14.4	1534.46	1.53446	3.345	6.881
5	22.2	16.2	13.2	1411.34	1.41134	3.33	6.35741
6	21.9	16.6	13.6	1535.17	1.53517	3.285	7.0099
7	22.4	15.8	13.4	1418.52	1.41852	3.36	6.3327
8	22.6	15.8	13	1335.1	1.3351	3.39	5.90752
9	22.1	16.4	13.6	1516.67	1.51667	3.315	6.86277
10	22.1	15.8	14	1548.4	1.5484	3.315	7.00633
11	22.2	16.6	13.2	1446.19	1.44619	3.33	6.51438
12	22.1	16	13.8	1523.52	1.52352	3.315	6.89376
13	22.7	14.2	14	1391.6	1.3916	3.405	6.1304
14	22.2	15.2	13.8	1447.34	1.44734	3.33	6.51957
15	22.4	15.4	13.4	1382.61	1.38261	3.36	6.17238
16	22.2	16.2	13.4	1454.44	1.45444	3.33	6.55151
17	22	16.6	13	1402.7	1.4027	3.3	6.37591
18	22.2	15.4	13.2	1341.65	1.34165	3.33	6.04346
19	22.1	14.6	12.6	1158.95	1.15895	3.315	5.24411
20	22	16.2	14.2	1633.28	1.63328	3.3	7.42402
Mean	22.195	15.75	13.56	1448.88	1.44888	3.32925	6.52975
SD	0.221181	0.673951	0.452362	103.663	0.103663	0.0331772	0.489354
Sch B
No.	Body Weight (g)	Tumor Length (mm)	Tumor Width (mm)	Tumor Volume (mm3)	Estimated Tumor Weight (g)	Body Weight*15% (g)	Estimated tumor weight/body weight (%)
1	22.4	16.6	14.2	1673.61	1.67361	3.36	7.47148
2	22.5	15.4	13.8	1466.39	1.46639	3.375	6.51728
3	22.6	15.2	13.6	1405.7	1.4057	3.39	6.21989
4	22.7	16.6	14	1626.8	1.6268	3.405	7.16652
5	22.6	15.4	13.8	1466.39	1.46639	3.39	6.48844
6	22.9	15.6	13.6	1442.69	1.44269	3.435	6.29995
7	22.6	16.2	13.4	1454.44	1.45444	3.39	6.43556
8	22.7	16.8	13.2	1463.62	1.46362	3.405	6.44765
9	22.2	16.2	13.8	1542.56	1.54256	3.33	6.94849
10	22.7	16	14.4	1658.88	1.65888	3.405	7.30784
11	22.5	16.6	13.2	1446.19	1.44619	3.375	6.42752
12	22.3	16.8	13	1419.6	1.4196	3.345	6.36592
13	22.5	15.2	13.4	1364.66	1.36466	3.375	6.06514
14	22.6	15.8	13.8	1504.48	1.50448	3.39	6.65697
15	22.3	16.2	13.4	1454.44	1.45444	3.345	6.52213
16	22.4	16.6	14	1626.8	1.6268	3.36	7.2625
17	22.3	16.8	13	1419.6	1.4196	3.345	6.36592
18	22.5	16	13.6	1479.68	1.47968	3.375	6.57636
19	22.4	16.4	14.2	1653.45	1.65345	3.36	7.38146
20	23	17	14	1666	1.666	3.45	7.24348
Mean	22.535	16.17	13.67	1511.8	1.5118	3.38025	6.70853
SD	0.203328	0.57409	0.401445	100.566	0.100566	0.0304991	0.439518
1) Tumor volume is estimated by the formula: length x width2/2
2) Tumor weight is estimated by tumor volume multiplying with 1 g/cm3 (the density of tumor is 1 g/cm3)

## Sheet: Day 22
Control
No.	Body Weight (g)	Tumor Length (mm)	Tumor Width (mm)	Tumor Volume (mm3)	Estimated Tumor Weight (g)	Body Weight*15% (g)	Estimated tumor weight/body weight (%)
1	22.5	16	15.6	1946.88	1.94688	3.375	8.6528
2	22.3	16.8	15	1890	1.89	3.345	8.47534
3	22.9	17.2	14.8	1883.74	1.88374	3.435	8.22596
4	22.6	15.8	14.4	1638.14	1.63814	3.39	7.24842
5	22.3	15.8	15.4	1873.56	1.87356	3.345	8.40163
6	22.4	17.2	14.2	1734.1	1.7341	3.36	7.74154
7	22.1	16.2	14.8	1774.22	1.77422	3.315	8.02816
8	22.2	16.8	14.6	1790.54	1.79054	3.33	8.06551
9	21.9	16	14.8	1752.32	1.75232	3.285	8.00146
10	22.3	15.8	15.4	1873.56	1.87356	3.345	8.40163
11	22.8	15.2	14.8	1664.7	1.6647	3.42	7.30133
12	22.7	16.4	14.4	1700.35	1.70035	3.405	7.49054
13	22.4	16.8	14.4	1741.82	1.74182	3.36	7.776
14	22.6	16.4	14.6	1747.91	1.74791	3.39	7.73412
15	22.6	17	14.8	1861.84	1.86184	3.39	8.23823
16	22.2	16.6	14.6	1769.23	1.76923	3.33	7.9695
17	22.5	16.8	14.2	1693.78	1.69378	3.375	7.52789
18	22.4	15.8	15.2	1825.22	1.82522	3.36	8.14829
19	22.4	17.4	14.4	1804.03	1.80403	3.36	8.05371
20	22	17.2	14	1685.6	1.6856	3.3	7.66182
Mean	22.405	16.46	14.72	1782.58	1.78258	3.36075	7.95719
SD	0.256443	0.612501	0.432374	85.5734	0.0855734	0.0384665	0.391639
Sch B
No.	Body Weight (g)	Tumor Length (mm)	Tumor Width (mm)	Tumor Volume (mm3)	Estimated Tumor Weight (g)	Body Weight*15% (g)	Estimated tumor weight/body weight (%)
1	22.8	16.8	14.8	1839.94	1.83994	3.42	8.06989
2	22.9	17.6	15	1980	1.98	3.435	8.64629
3	22.8	18.2	14.2	1834.92	1.83492	3.42	8.04791
4	22.7	16.8	14.4	1741.82	1.74182	3.405	7.67323
5	22.7	16.2	14.2	1633.28	1.63328	3.405	7.19508
6	23	17.4	14	1705.2	1.7052	3.45	7.41391
7	23.1	17.6	15.2	2033.15	2.03315	3.465	8.80152
8	22.9	16.4	14.8	1796.13	1.79613	3.435	7.84335
9	23.1	17	14.6	1811.86	1.81186	3.465	7.84355
10	22.8	16.6	15.4	1968.43	1.96843	3.42	8.63346
11	22.6	17.4	14.8	1905.65	1.90565	3.39	8.43207
12	22.8	16.2	15.2	1871.42	1.87142	3.42	8.208
13	23.1	17.2	14.4	1783.3	1.7833	3.465	7.7199
14	22.5	18	14.8	1971.36	1.97136	3.375	8.7616
15	22.6	17.2	15	1935	1.935	3.39	8.56195
16	22.9	16.8	14.6	1790.54	1.79054	3.435	7.81897
17	22.8	18.2	14.8	1993.26	1.99326	3.42	8.74239
18	23	17.8	14.6	1897.12	1.89712	3.45	8.24837
19	22.9	17.2	15	1935	1.935	3.435	8.44978
20	22.7	18.2	14.8	1993.26	1.99326	3.405	8.7809
Mean	22.835	17.24	14.73	1871.03	1.87103	3.42525	8.19461
SD	0.17252	0.644327	0.362883	108.563	0.108563	0.025878	0.487758
1) Tumor volume is estimated by the formula: length x width2/2
2) Tumor weight is estimated by tumor volume multiplying with 1 g/cm3 (the density of tumor is 1 g/cm3)

## Sheet: Day 24
Control
No.	Body Weight (g)	Tumor Length (mm)	Tumor Width (mm)	Tumor Volume (mm3)	Estimated Tumor Weight (g)	Body Weight*15% (g)	Estimated tumor weight/body weight (%)
1	22.6	17.6	16.4	2366.85	2.36685	3.39	10.4728
2	22.4	16.6	15.2	1917.63	1.91763	3.36	8.56086
3	22	16.4	16	2099.2	2.0992	3.3	9.54182
4	22.3	17.6	15.2	2033.15	2.03315	3.345	9.11727
5	22.8	17.2	15	1935	1.935	3.42	8.48684
6	22.1	17	15.2	1963.84	1.96384	3.315	8.88615
7	22.5	16.6	16	2124.8	2.1248	3.375	9.44356
8	23.1	18	15.4	2134.44	2.13444	3.465	9.24
9	23.2	17.8	15	2002.5	2.0025	3.48	8.63147
10	22.2	17.4	15.8	2171.87	2.17187	3.33	9.78319
11	22.6	17	15.2	1963.84	1.96384	3.39	8.68956
12	22.4	17.6	16	2252.8	2.2528	3.36	10.0571
13	22.7	17.2	15.2	1986.94	1.98694	3.405	8.75306
14	23	18.2	15.4	2158.16	2.15816	3.45	9.38329
15	22.9	18.2	15.6	2214.58	2.21458	3.435	9.67064
16	22.7	17.4	16	2227.2	2.2272	3.405	9.81145
17	22.6	17.4	15.4	2063.29	2.06329	3.39	9.12961
18	23	18	15	2025	2.025	3.45	8.80435
19	22.7	18.2	15	2047.5	2.0475	3.405	9.01982
20	22.8	17.2	15.6	2092.9	2.0929	3.42	9.17937
Mean	22.63	17.43	15.48	2089.07	2.08907	3.3945	9.23311
SD	0.329433	0.543962	0.422524	118.304	0.118304	0.049415	0.537045
Sch B
No.	Body Weight (g)	Tumor Length (mm)	Tumor Width (mm)	Tumor Volume (mm3)	Estimated Tumor Weight (g)	Body Weight*15% (g)	Estimated tumor weight/body weight (%)
1	23.5	17.4	16	2227.2	2.2272	3.525	9.47745
2	23.1	18.2	15.8	2271.72	2.27172	3.465	9.8343
3	23.4	18.4	15.6	2238.91	2.23891	3.51	9.568
4	22.9	17.8	15.4	2110.72	2.11072	3.435	9.21714
5	23.2	17.6	15.6	2141.57	2.14157	3.48	9.2309
6	23.2	18	16.4	2420.64	2.42064	3.48	10.4338
7	23.1	17.2	15.8	2146.9	2.1469	3.465	9.29396
8	23.5	17.4	16.2	2283.23	2.28323	3.525	9.71586
9	23.7	17.8	15.8	2221.8	2.2218	3.555	9.37467
10	23.2	17.6	15.4	2087.01	2.08701	3.48	8.99572
11	23.8	17.2	15.6	2092.9	2.0929	3.57	8.79368
12	23.4	18.2	15.8	2271.72	2.27172	3.51	9.70822
13	23.3	17.2	16.2	2256.98	2.25698	3.495	9.68663
14	23.2	17	16	2176	2.176	3.48	9.37931
15	23.5	17.4	15.8	2171.87	2.17187	3.525	9.24199
16	23.1	17.2	16.2	2256.98	2.25698	3.465	9.77049
17	23.3	16.8	16	2150.4	2.1504	3.495	9.22918
18	23.2	17.4	16.2	2283.23	2.28323	3.48	9.8415
19	23.6	17.8	15.6	2165.9	2.1659	3.54	9.17756
20	23.6	17.4	16	2227.2	2.2272	3.54	9.43729
Mean	23.34	17.55	15.87	2210.14	2.21014	3.501	9.47038
SD	0.232605	0.424884	0.284882	80.8383	0.0808383	0.0348908	0.36361
1) Tumor volume is estimated by the formula: length x width2/2
2) Tumor weight is estimated by tumor volume multiplying with 1 g/cm3 (the density of tumor is 1 g/cm3)

## Sheet: Day 26
Control
No.	Body Weight (g)	Tumor Length (mm)	Tumor Width (mm)	Tumor Volume (mm3)	Estimated Tumor Weight (g)	Body Weight*15% (g)	Estimated tumor weight/body weight (%)
1	23.4	18.4	16	2355.2	2.3552	3.51	10.065
2	23.1	17.4	16.2	2283.23	2.28323	3.465	9.8841
3	23	17.8	16.2	2335.72	2.33572	3.45	10.1553
4	23.4	18.4	17.2	2721.73	2.72173	3.51	11.6313
5	22.8	18.6	16.4	2501.33	2.50133	3.42	10.9707
6	22.9	18.6	16.4	2501.33	2.50133	3.435	10.9228
7	22.6	17.8	17	2572.1	2.5721	3.39	11.381
8	23.2	18.2	16.2	2388.2	2.3882	3.48	10.294
9	22.9	18	15.8	2246.76	2.24676	3.435	9.81118
10	23	18.2	16	2329.6	2.3296	3.45	10.1287
11	23.2	18.2	18	2948.4	2.9484	3.48	12.7086
12	22.7	18.2	16.8	2568.38	2.56838	3.405	11.3145
13	23.1	18.4	17.6	2849.79	2.84979	3.465	12.3368
14	23.3	18.4	16.4	2474.43	2.47443	3.495	10.6199
15	23.1	18	15	2025	2.025	3.465	8.76623
16	23	18.4	17.4	2785.39	2.78539	3.45	12.1104
17	22.5	18.6	16.6	2562.71	2.56271	3.375	11.3898
18	22.9	17	15.6	2068.56	2.06856	3.435	9.03301
19	22.9	18.2	16.8	2568.38	2.56838	3.435	11.2157
20	22.8	17.6	16.4	2366.85	2.36685	3.42	10.3809
Mean	22.99	18.12	16.5	2472.65	2.47265	3.4485	10.756
SD	0.244734	0.422524	0.709336	239.332	0.239332	0.0367101	1.03839
Sch B
No.	Body Weight (g)	Tumor Length (mm)	Tumor Width (mm)	Tumor Volume (mm3)	Estimated Tumor Weight (g)	Body Weight*15% (g)	Estimated tumor weight/body weight (%)
1	23.9	18.6	17.2	2751.31	2.75131	3.585	11.5118
2	24.3	18.4	17.4	2785.39	2.78539	3.645	11.4625
3	23.8	18.2	17.8	2883.24	2.88324	3.57	12.1145
4	23.4	17.8	16.8	2511.94	2.51194	3.51	10.7348
5	24	18.2	16.8	2568.38	2.56838	3.6	10.7016
6	23.9	18.6	17.4	2815.67	2.81567	3.585	11.781
7	23.7	18.2	17.8	2883.24	2.88324	3.555	12.1656
8	23.5	17.8	16.2	2335.72	2.33572	3.525	9.93922
9	24.1	18.2	17.2	2692.14	2.69214	3.615	11.1707
10	23.8	18.4	16.8	2596.61	2.59661	3.57	10.9101
11	24.1	17.6	17.2	2603.39	2.60339	3.615	10.8025
12	24.3	17.8	16.6	2452.48	2.45248	3.645	10.0925
13	24.2	18.4	17.6	2849.79	2.84979	3.63	11.776
14	23.5	18.2	17.4	2755.12	2.75512	3.525	11.7239
15	23.9	17.8	17	2572.1	2.5721	3.585	10.7619
16	24.2	18.2	17.2	2692.14	2.69214	3.63	11.1246
17	24.1	17.6	16.6	2424.93	2.42493	3.615	10.0619
18	23.7	17.8	16.8	2511.94	2.51194	3.555	10.5989
19	24.3	18.4	17.2	2721.73	2.72173	3.645	11.2005
20	23.9	18.2	17.6	2818.82	2.81882	3.585	11.7942
Mean	23.93	18.12	17.13	2661.3	2.6613	3.5895	11.1214
SD	0.27549	0.313889	0.426861	161.371	0.161371	0.0413235	0.668312
1) Tumor volume is estimated by the formula: length x width2/2
2) Tumor weight is estimated by tumor volume multiplying with 1 g/cm3 (the density of tumor is 1 g/cm3)

## Sheet: Day 28
Control
No.	Body Weight (g)	Tumor Length (mm)	Tumor Width (mm)	Tumor Volume (mm3)	Estimated Tumor Weight (g)	Body Weight*15% (g)	Estimated tumor weight/body weight (%)
1	23.5	18.2	16	2329.6	2.3296	3.525	9.91319
2	23.4	18.4	16.2	2414.45	2.41445	3.51	10.3182
3	23.8	18.2	16.4	2447.54	2.44754	3.57	10.2838
4	23.1	18.6	16.4	2501.33	2.50133	3.465	10.8283
5	23.3	18.8	16.4	2528.22	2.52822	3.495	10.8507
6	23.6	17.8	17.2	2632.98	2.63298	3.54	11.1567
7	23.2	18.4	17	2658.8	2.6588	3.48	11.4603
8	23.7	18	17.2	2662.56	2.66256	3.555	11.2344
9	23.5	18.6	17	2687.7	2.6877	3.525	11.437
10	23.4	18.6	17	2687.7	2.6877	3.51	11.4859
11	23.3	18.4	17.2	2721.73	2.72173	3.495	11.6812
12	23	18.8	17.2	2780.9	2.7809	3.45	12.0909
13	23.1	18	17.6	2787.84	2.78784	3.465	12.0686
14	24.1	18.2	17.6	2818.82	2.81882	3.615	11.6963
15	23.6	18.8	17.4	2845.94	2.84594	3.54	12.0591
16	22.8	18.6	17.6	2880.77	2.88077	3.42	12.6349
17	23.8	18.4	17.8	2914.93	2.91493	3.57	12.2476
18	23.7	18.6	17.8	2946.61	2.94661	3.555	12.433
19	23.4	18.2	18	2948.4	2.9484	3.51	12.6
20	22.9	18.8	17.8	2978.3	2.9783	3.435	13.0057
Mean	23.41	18.42	17.14	2708.76	2.70876	3.5115	11.5743
SD	0.332297	0.296648	0.591519	190.125	0.190125	0.0498445	0.846083
Sch B
No.	Body Weight (g)	Tumor Length (mm)	Tumor Width (mm)	Tumor Volume (mm3)	Estimated Tumor Weight (g)	Body Weight*15% (g)	Estimated tumor weight/body weight (%)
1	24.3	18.4	16.4	2474.43	2.47443	3.645	10.1828
2	24.5	18	16.8	2540.16	2.54016	3.675	10.368
3	24.3	18.4	16.8	2596.61	2.59661	3.645	10.6856
4	24.8	18	17.2	2662.56	2.66256	3.72	10.7361
5	24.6	18.6	17	2687.7	2.6877	3.69	10.9256
6	24.6	18.2	17.2	2692.14	2.69214	3.69	10.9437
7	24.2	18.2	17.2	2692.14	2.69214	3.63	11.1246
8	24.1	18.8	17	2716.6	2.7166	3.615	11.2722
9	23.9	18.4	17.4	2785.39	2.78539	3.585	11.6544
10	24.7	18.8	17.6	2911.74	2.91174	3.705	11.7884
11	24.8	18.8	17.6	2911.74	2.91174	3.72	11.7409
12	24.3	18.4	17.8	2914.93	2.91493	3.645	11.9956
13	24.3	18.6	18	3013.2	3.0132	3.645	12.4
14	24.8	18.6	18	3013.2	3.0132	3.72	12.15
15	24.8	19.2	18.2	3179.9	3.1799	3.72	12.8222
16	24.5	18.8	18.4	3182.46	3.18246	3.675	12.9896
17	23.9	18.8	18.4	3182.46	3.18246	3.585	13.3157
18	24.7	18.6	18.6	3217.43	3.21743	3.705	13.026
19	23.8	18.8	18.6	3252.02	3.25202	3.57	13.664
20	24.8	19.2	18.6	3321.22	3.32122	3.72	13.392
Mean	24.435	18.58	17.64	2897.4	2.8974	3.66525	11.8589
SD	0.331305	0.336546	0.685489	261.904	0.261904	0.0496958	1.07649
1) Tumor volume is estimated by the formula: length x width2/2
2) Tumor weight is estimated by tumor volume multiplying with 1 g/cm3 (the density of tumor is 1 g/cm3)

[truncated: 1 more sheets: Day 30]
