# Supplementary material for: Expression of Concern: Schisandrin B Attenuates Cancer Invasion and Metastasis Via Inhibiting Epithelial-Mesenchymal Transition
Source: PLoS One. 2022 Sep 29;17(9):e0275601. doi: 10.1371/journal.pone.0275601 (PMC9521902; doi:10.1371/journal.pone.0275601)
Supplement: S2 File — (XLSX) [file pone.0275601.s002.xlsx]

## Sheet: Fig. 2D body weight
Control
No.	Day 0	Day 4	Day 7	Day 10	Day 13	Day 15	Day 18	Day 20	Day 22	Day 24	Day 26	Day 28	Day 30
1	19.8	20.6	20.9	21.2	21.2	21.4	21.3	21.5	21.9	22.4	23	23.4	23.5
2	20.1	20.4	20.7	21	21	21.2	21.4	21.8	22.2	21.9	22.3	22.7	23.6
3	19.9	20.2	20.5	20.8	20.8	21	21.3	21.5	21.9	21.8	22.1	22.5	22.9
4	20.1	20.5	20.8	21.1	21.2	21.4	21.2	21	21.6	22.1	22.7	23.4	23.3
5	20.2	20.4	20.7	21	21	21.2	21.1	21.3	21.7	22.2	22.6	23.3	23.4
6	20	20.6	21.1	21.3	21.3	21.5	21.2	21.4	21.8	22.3	22.7	23	23.4
7	20	20.5	20.8	21	21.4	21.4	21.6	21.8	22.1	22.2	22.6	22.9	23.3
8	20.2	20.4	20.7	21	21	21.2	21.4	21.6	22.3	21.5	22.5	22.6	23
9	20.2	20.2	20.9	21.2	21.2	21.5	21.2	21.4	21.8	22.4	22.8	23.2	23.8
10	20.1	20.5	20.8	21.1	21.1	21.3	21.3	21.5	22.1	22.1	22.5	22.6	23.4
11	20.2	20.2	20.6	20.9	20.9	21.1	21.3	21.5	21.9	22.4	22.9	23.3	23.5
12	20	20.5	20.8	21.1	21.1	21.3	21.2	21.4	21.7	22	22.4	22.5	22.8
13	20.2	20.3	20.6	20.9	20.7	21.2	21.4	21.6	21.6	21.9	22.3	22.7	23.6
14	20.1	20.5	20.8	21.1	21.1	21.3	21.1	21.1	21.5	22.3	22.7	23.1	23.5
15	19.6	20.6	21	21	21	21.2	21.4	21.6	21.9	22.1	22.6	23	23.6
16	20.1	20.6	20.9	21.2	21.2	21.4	21	21.2	21.7	22	22.4	22.8	23.3
17	20.2	20.3	20.6	20.9	20.9	21.1	21.2	21.4	21.8	22.2	22.8	23.2	23.6
18	20	20.4	20.7	21	21	21.2	21.3	21.5	21.9	22.3	22.7	23.1	23.5
19	20.1	20.5	20.8	21.1	21.1	21.3	21.2	21.4	22	22.1	22.3	22.4	23.1
20	19.9	20.4	20.9	21	20.8	21	21.4	21.6	22.1	22.2	22.6	23	23.4
Mean	20.05	20.43	20.78	21.045	21.05	21.26	21.275	21.455	21.875	22.12	22.575	22.935	23.375
SD	0.15728	0.134164	0.147256	0.123438	0.176218	0.146539	0.137171	0.201246	0.212442	0.226181	0.22682	0.318343	0.255209
Sch B
No.	Day 0	Day 4	Day 7	Day 10	Day 13	Day 15	Day 18	Day 20	Day 22	Day 24	Day 26	Day 28	Day 30
1	20.1	20.7	21.1	21.6	21.1	21	21.6	21.6	21.9	22.6	23.6	24.2	24.4
2	20	20.3	20.9	21.2	21.3	21.6	21.7	21.5	22.2	23.1	23.5	24	24.3
3	20	20.2	20.8	21.1	21.2	21.5	21.5	21.7	22.1	22.8	23.2	23.7	24
4	20.2	20.3	20.7	21	21.3	21.6	21.7	21.9	22.2	23.1	23.5	24	24.5
5	20.1	20.5	20.9	21.2	21.2	21.5	21.6	21.8	22.1	22.8	23.2	23.7	24.4
6	19.9	20.5	20.9	21.2	21.3	21.6	21.5	21.7	22	22.6	22.8	23.3	23.6
7	20.3	20.8	20.8	21.1	21.2	21.5	21.6	21.8	22.3	23	23.4	23.9	24.1
8	20.1	20.6	21	20.8	21.1	21.4	21.9	22.1	22.4	23.1	23.5	24	24.3
9	20.2	20.5	20.9	21.2	21.3	21.6	21.1	21.5	22.1	22.7	23.1	23.6	23.9
10	20.4	20.6	21	21.3	21.3	21.8	21.4	21.6	21.9	22.6	23	23.5	23.8
11	20	20.5	20.8	21.1	21	21.3	21.2	21.4	22.4	23.1	23.5	24	24.3
12	20.2	20.6	20.9	21.2	21.3	21.6	21	21.2	22.1	22.4	22.7	23	24
13	20.1	20.4	20.8	21.1	21.2	21.5	21.7	21.9	22.2	23.2	23.6	24.1	24.4
14	20.2	20.5	20.9	21.2	21.3	21.6	21.6	21.8	22.3	22.5	22.9	23.4	23.7
15	19.8	20.2	20.7	20.8	21	20.9	21.7	21.7	21.9	22.6	23	23.5	23.9
16	20.2	20.4	20.8	20.9	21	21.1	21.6	21.8	22.1	22.8	23.2	23.7	23.5
17	20.1	20.6	20.9	21.3	21.2	21.4	21.4	21.6	21.9	22.4	22.8	23.3	23.6
18	20.4	20.5	20.9	21.2	21.3	21.6	21.8	22	22.3	23	23.4	23.9	24.2
19	20.3	20.5	20.8	21.1	21.2	21.5	21.5	21.7	22	22.7	23.1	23.6	23.9
20	20.2	20.6	21	21.3	21.4	21.7	21.7	21.8	22.1	23.2	23.6	24.1	24.4
Mean	20.14	20.49	20.875	21.145	21.21	21.465	21.54	21.705	22.125	22.815	23.23	23.725	24.06
SD	0.153554	0.155259	0.101955	0.182021	0.116529	0.230046	0.228035	0.208945	0.161815	0.266112	0.29576	0.32424	0.313553

## Sheet: Fig 2C-survival (body weight)
Control
No.	Day 0	Day 4	Day 7	Day 10	Day 13	Day 15	Day 18	Day 20	Day 22	Day 24	Day 26	Day 28	Day 30	Day 31	Day 32	Day 34	Day 36	Day 38	Day 40	Day 42	Day 44	Day 46	Day 48	Day 50	Day 52	Day 53	Day 54	Day 55
1	20	20.4	20.8	21.2	20.8	21	21.4	21.7	22.1	22.3	22.6	23.1	23	22.8	22.8
2	20.2	20.5	20.7	21	20.9	21.3	21.2	21.8	21.9	22	22.5	23.2	23.6	23.6	23.7	23.5	23.5	23.2	23.1
3	20.3	20.2	20.6	21.2	20.8	21.3	21.1	21.6	21.7	21.9	22.4	22.6	23.5	23.4	23.6	23.6	23.6	23.5	23.1	23	22.9
4	20.2	20.5	20.9	21.3	21.2	21.4	21.3	21.8	22.2	22.3	22.6	23	23.6	23.5	23.5	23.2	23
5	20.1	20.4	20.8	21.2	21.2	21.4	21.5	21.5	21.6	22.4	22.4	23.2	23.8	23.7	23.8	23.8	23.8	23.9	23.8	23.7	23.9	23.8	23.8	23.7	23.7		23.5	23.3
6	20.2	20.3	20.7	21	21.2	21.2	21	21.6	21.7	22.2	22.7	22.9	22.9	22.8	22.7	22.5
7	20.3	20.2	20.5	21.1	20.9	21.3	21.3	21.5	22.1	22.4	22.8	22.6	23.8	23.8	23.9	23.9	24	23.9	23.8	23.9	23.9	23.8	23.8	23.7	23.5	23.1
8	19.9	20.5	20.6	21.3	21.1	21.2	21.2	21.2	21.6	21.9	22.8	22.9	23.4	23.5	23.4	23.2	23.1	22.9
9	19.6	20.6	20.7	21.2	21	21.3	21.2	21.1	21.9	21.5	22.1	22.7	23.6	23.6	23.7	23.6	23.8	23.7	23.5	23.2	23	22.8
10	20.1	20.6	20.6	21	20.9	21.4	21.6	21.5	22.3	22.2	22.8	22.4	23.5	23.6	23.6	23.6	23.4	23.3	23.3	23.1
Sch B
No.	Day 0	Day 4	Day 7	Day 10	Day 13	Day 15	Day 18	Day 20	Day 22	Day 24	Day 26	Day 28	Day 30	Day 31	Day 32	Day 34	Day 36	Day 38	Day 40	Day 42	Day 44	Day 46	Day 48	Day 50	Day 52	Day 53	Day 54	Day 55	Day 56	Day 58	Day 60	Day 62	Day 64	Day 66	Day 67	Day 68	Day 70	Day 71	Day 72	Day 74	Day 76	Day 78	Day 80	Day 82	Day 84	Day 86	Day 88	Day 90
1	20.1	20.2	20.8	21.2	21.1	21.8	21.6	21.6	22.1	22.6	23.4	23.7	23.7	23.7	23.8	23.8	23.6	23.5	23.2	23
2	20.4	20.4	20.9	21.6	21.2	21.4	21.7	21.8	21.9	23.1	22.8	23.6	24.4	24.5	24.5	24.2	24.3	24.4	24.5	24.3	24.3	24.2	24	23.4
3	20.1	20.2	21	21.1	21.4	21.6	21.6	21.4	22.3	22.8	23.4	23.9	23.5	23.5	23.5	23.3	23.2	23
4	20	20.7	21.1	20.9	21.2	21.6	21.5	22.1	22.3	22.7	23	24.1	24.3	24.2	24.2	24.3	24.5	24.1	24	24	24.1	23.7	23.8	23.5	23.2		23.2		23
5	20.3	20.5	20.7	21.1	21	21.8	21.6	22.1	22.1	23.1	23.5	24	23.9	23.9	23.9	23.8	23.9	23.7	23.8	23.6	23.4	23.2	22.8
6	20.3	20.4	20.9	21.6	21.2	21.8	21.7	21.8	22.1	23.2	23.4	24.2	24.5	24.6	24.6	24.6	24.7	24.7	24.5	24.6	24.6	24.7	24.5	24.7	24.7		24.7		24.5	24.6	24.7	24.8	24.6	24.6		24.8	24.6		24.7	24.8	24.7	24.6	24.8	24.8	24.7	24.8	24.6	24.8
7	20.1	20.2	20.9	21.2	21.4	21.5	21.5	21.8	21.9	22.4	22.8	24	24	24	24.1	24.1	24.2	24.3	24.4	24.4	24.3	24.1	24	24	23.8		23.1	22.8
8	19.9	20.5	21	21.2	21.2	21.5	21.7	21.6	22.1	22.6	23.1	23.6	24.4	24.5	24.5	24.3	24.4	24.6	24.5	24.3	24.4	24.2	24.1	24	24.2		23.8		24	23.7	23.5	23.1
9	20.1	20.6	20.8	21.3	21.1	21.7	21.5	21.8	22.3	23.2	23.2	23.5	23.9	23.9	23.8	23.7	23.8	23.9	23.9	23.7	23.7	23.7	23.8	23.9	23.8		23.7		23.7	23.6	23.8	23.7	23.9	23.9		23.7	23.5	23.2
10	20.2	20.6	21	21.1	21.3	21.5	21.4	21.5	21.9	23	23.5	23.7	24.4	24.4	24.3	24.3	24.5	24.4	24.2	24.3	24.5	24.5	24.6	24.4	24.3		24.2		24.4	24.2	24.2	24	23.7	23.5	23.4

## Sheet: Fig 3 survival (body weight)
Control
No.	Day 0	Day 4	Day 7	Day 10	Day 13	Day 15	Day 18	Day 20	Day 22	Day 24	Day 26	Day 28	Day 30	Day 31	Day 32	Day 34	Day 36	Day 38	Day 40	Day 42	Day 44	Day 46	Day 48	Day 50
1	19.6	19.9	20.1	20.7	20.8	20.7	20.9	20.6	21.6	21.3	21.8	22.5	23	23	23.1	23.3	23.2	23	22.7	22.5	22.1	21.7	21.5
2	19.5	19.8	20	20.3	20.5	20.9	20.8	21.2	21.2	21.6	22.3	22.6	22.6	22.1
3	19.7	20	20.3	20.6	20.7	20.8	20.9	21.1	21.5	21.6	22.1	22.4	23.2	23.2	23.2	23.2	23.2	23	22.8	22.6	22.3	22	21.7	21.4
4	19.6	19.7	20.2	20.5	20.3	20.9	20.7	20.7	21.4	21.7	21.7	22.6	22.7	22.3	22.1
5	19.4	19.8	20.3	20.6	20.6	20.9	20.9	20.9	21.3	21.9	22.4	22.1	22.8	23	22.8	22.8	22.2	21.9	21.7	21.4
6	19.7	20	20.5	20.6	20.5	20.5	20.7	21	21.4	21.6	22.1	22.1	22.9	22.9	22.9	22.7	22.3	22	22	21.8	21.6
7	19.4	19.6	20.2	20.5	20.2	20.8	20.6	21.1	21.1	21.5	22.2	22.3	22.7	22.7	22.7	22.2	21.9
8	19.6	19.9	20.3	20.8	20.4	20.5	20.7	21	21.4	21.6	22.1	22.6	22.8	22.8	22.8	22.6	22.3	22.2
Mean	19.5625	19.8375	20.2375	20.575	20.5	20.75	20.775	20.95	21.3625	21.6	22.0875	22.4	22.8375
SD	0.118773	0.140789	0.150594	0.148805	0.2	0.169031	0.116496	0.20702	0.159799	0.169031	0.23566	0.213809	0.192261
Sch B 10mg
No.	Day 0	Day 4	Day 7	Day 10	Day 13	Day 15	Day 18	Day 20	Day 22	Day 24	Day 26	Day 28	Day 30	Day 31	Day 32	Day 34	Day 36	Day 38	Day 40	Day 42	Day 44	Day 46	Day 48	Day 50	Day 53	Day 55
1	19.4	19.8	20.4	20.5	20.4	20.8	21.1	20.8	21.7	21.7	22.2	22.8	23.1	23.1	22.9	22.7	22	21.7	21.7
2	19.4	19.7	20.1	20.6	20.4	20.8	20.8	21.1	21.6	21.8	22.2	22.9	22.6	22.3
3	19.7	19.6	20.5	20.4	20.8	20.6	20.7	21.2	21.5	21.8	22.4	22.6	23	23	23	23.1	22.9	22.6	22	21.6	21.2
4	19.5	19.8	20.4	20.6	20.4	20.7	20.8	21.1	21.3	21.7	22.6	22.5	23.1	23.2	23.1	22.3	21.8
5	19.6	19.8	20.2	20.8	20.2	21.1	20.8	21.3	21.6	22.3	22.4	22.2	23.3	23.4	23.4	23.5	23.4	23.1	22.9	23	22.7	22.4	22	21.7	21.6
6	19.5	20	20.5	20.6	20.7	20.6	20.9	21.3	21.8	21.8	21.9	22.6	23.1	23.3	23.4	23	22.6	22.5	22.3	22	21.8	21.6
7	19.5	19.9	20.3	20.9	20.4	20.6	20.9	21.4	21.3	21.7	22.4	22.6	23.3	23.5	23.5	23.7	23.7	23.7	23.5	23.1	23	22.8	22.3	22	21.7	21.1
8	19.4	19.8	20.4	21	20.5	20.9	21	21	21.7	21.8	22.2	22.7	22.9	22.7	22.6	22.1
Mean	19.5	19.8	20.35	20.675	20.475	20.7625	20.875	21.15	21.5625	21.825	22.2875	22.6125	23.05
SD	0.106904	0.119523	0.141421	0.205287	0.190863	0.176777	0.128174	0.192725	0.184681	0.198206	0.210017	0.210017	0.226779
Sch B 30mg
No.	Day 0	Day 4	Day 7	Day 10	Day 13	Day 15	Day 18	Day 20	Day 22	Day 24	Day 26	Day 28	Day 30	Day 31	Day 32	Day 34	Day 36	Day 38	Day 40	Day 42	Day 44	Day 46	Day 48	Day 50	Day 53	Day 55	Day 58	Day 60	Day 62
1	19.7	20.1	20.3	20.7	20.8	20.7	20.9	21.1	21.5	22.1	22.4	23.5	23.7	23.7	23.8	24	24.2	24.2	24.4	24.3	24.5	24.2	23.8	23.7	23.4	22.9	22.4	22.2
2	19.5	19.7	20.2	20.5	20.4	20.7	20.8	21.4	21.5	22.3	22.8	23	23.1	22.8
3	19.8	19.8	20.3	20.5	20.5	21	21	21.1	21.5	22.2	22.6	22.9	23.6	23.6	23.7	23.7	23.9	24	24	24.2	24.4	24.2	23.9	23.7	23.2	22.9	22.7	22.3	22.1
4	19.6	19.9	20.3	20.6	20.5	20.8	21.2	21.1	21.3	22.3	22.7	23.1	23.5	23.5	23.5	23.3	23	22.8	22.7	22.6	22.2	22
5	19.7	20	20	20.4	20.6	20.6	21	21	21.8	22.1	22.3	22.8	23.1	23	22.8	22.5
6	19.5	20	20.3	20.5	20.1	20.3	20.8	20.8	21.6	22.2	22.5	22.9	23.2	23.2	23	22.4	22.3	22.3
7	19.3	19.9	20.4	20.2	20.5	20.5	20.8	21	21.3	22.2	22.7	23	23.4	23.3	23.2	23.2	22.8	22.6	22.6	22.4	22.3	21.9	21.8
8	19.5	19.8	20.3	20.8	20.6	20.5	20.8	21.1	21.4	21.8	22.4	23	23.3	23.4	23.1	22.8	22.8	22.4	22.4
Mean	19.575	19.9	20.2625	20.525	20.5	20.6375	20.9125	21.075	21.4875	22.15	22.55	23.025	23.3625
SD	0.158114	0.130931	0.118773	0.183225	0.2	0.213391	0.145774	0.166905	0.164208	0.160357	0.177281	0.212132	0.226385
Sch B 100mg
No.	Day 0	Day 4	Day 7	Day 10	Day 13	Day 15	Day 18	Day 20	Day 22	Day 24	Day 26	Day 28	Day 30	Day 31	Day 32	Day 34	Day 36	Day 38	Day 40	Day 42	Day 44	Day 46	Day 48	Day 50	Day 53	Day 55	Day 58	Day 60	Day 62	Day 65	Day 67	Day 69	Day 72	Day 74	Day 76	Day 78	Day 80	Day 82	Day 84	Day 86	Day 88	Day 90
1	19.6	19.8	20.3	20.6	20.6	20.7	21	21.4	22	22.7	22.8	23.4	23.7	24	23.9	23.6	23.3	23.4	23.5	23.4	23	22.6	22.6	22.4	22.3	22.2
2	19.8	20	20.1	20.7	20.6	20.8	21.1	20.9	21.8	22.6	22.9	23.2	23.8	23.6	23.4	22.8	22	21.5	21.4
3	19.6	20.2	20.3	20.8	20.5	20.6	21.2	21.6	21.6	22.4	22.7	23.1	23.9	23.7	23.7	23.5	23.1	23.2	23.3	23	22.7	22.8	22.4	22.1	22.1	21.7	21.5	21.3
4	19.6	20	20.4	20.7	20.7	21	21.2	21.2	21.8	22.2	23.5	23.8	23.8	23.7	23.6	23.7	23.5	23	22.4	22	21.7	21.6
5	19.6	19.8	20.2	20.2	20.4	20.6	21.6	21.3	21.7	21.9	22.7	23.4	24	23.8	24	24.1	24.2	24.2	24	24.1	24.1	24.1	24.2	24.2	24.3	24.3	24.3	24.5	24.5	24.5	24.6	24.6	24.6	24.5	24.5	24.6	24.5	24.5	24.6	24.6	24.5	24.6
6	19.4	20.1	20.2	20.6	20.1	20.7	21.2	21.5	21.7	22.6	22.5	23.6	23	23.1	23.3	23.2	23.1	22.9	23	22.8	22.4	22.1	22.3	22	21.6
7	19.5	20.1	20.2	20.7	20.2	20.4	20.9	21.3	21.5	22.4	23	22.7	23.5	23.3	23.5	23.6	23.6	23.5	23.4	23.4	23.5	23.5	23.7	24	24.1	24.1	24.2	24	23.8	23.7	23.5	23.2	22.9	22.5
8	19.4	19.8	20.4	20.8	20.3	21.2	20.9	21.6	21.9	22.6	22.7	23.4	23.6	23.4	23.2	22.7	22.8	22.4	22	21.9	21.7
Mean	19.5625	19.975	20.2625	20.6375	20.425	20.75	21.1375	21.35	21.75	22.425	22.85	23.325	23.6625
SD	0.130247	0.158114	0.106066	0.192261	0.212132	0.250713	0.226385	0.232993	0.160357	0.265922	0.302372	0.332738	0.311391
